# Supplementary material for: Integrating untargeted metabolomics and deep learning approaches to identify specific metabolic signatures and new mechanisms in unstable plaques
Source: Front Cardiovasc Med. 2026 May 12;13:1646067. doi: 10.3389/fcvm.2026.1646067 (PMC13201192; doi:10.3389/fcvm.2026.1646067)
Supplement: Supplementary file 1 [file Table1.xlsx]

## Sheet:  Table S1
Table S1 Clinical Characteristics of Study Participants
No. of subjects	All	Stable plaque	Unstable plaque
	(n= 67)	(n= 40)	(n=27)	P value
Age(y), median [IQR]	66 [63, 71]	66 [63, 71]	65 [63, 72]	0.959
Sex				<0.001
Male, n (%)	59 (88.06)	37 (92.5)	22 (81.48)
Symptom				0.112
Yes, n (%)	27 (40.30)	16 (40)	11 (40.74)
No, n (%)	40 (59.70)	24 (60)	16 (59.26)
Stroke				0.903
Yes, n (%)	33 (49.25)	21 (52.5)	14 (51.85)
No, n (%)	34 (50.75)	19 (47.5)	13 (48.15)
TIA				<0.001
Yes, n (%)	9 (13.43)	6 (15)	3 (11.11)
No, n (%)	58 (86.57)	34 (85)	24 (88.89)
Weight(kg), median [IQR]	65[60, 75]	70[60, 79]	65[59.25, 71.75]	0.061
Height(cm), median [IQR]	170[164, 174]	170[166, 175]	168[162, 172]	0.147
BMI(kg/m2), median [IQR]	23.1 [21.51, 25.51]	22.76 [21.22, 25.42]	24.46 [22.03, 26.48]	0.208
Diabetes				0.067
Yes, n (%)	26 (38.81)	16 (40)	10 (37.04)
No, n (%)	41 (61.19)	24 (60)	17 (62.96)
Hypertension				0.020
Yes, n (%)	43 (64.18)	23 (57.5)	20 (74.07)
No, n (%)	24 (35.82)	17 (42.5)	7 (25.93)
Smoking				0.272
Yes, n (%)	38 (56.72)	21 (52.5)	17 (62.96)
No, n (%)	29 (43.28)	19 (47.5)	10 (37.04)
Drinking				0.903
Yes, n (%)	34 (50.75)	19 (47.5)	15 (55.56)
No, n (%)	33 (49.25)	21 (52.5)	12 (44.44)
Laboratory test, median [IQR]
WBC(109/L)	6.26 [5.22, 7.22]	6.06 [5.09, 7.24]	6.66 [5.22, 7.22]	0.784
LYMPH(109/L)	1.63 [1.31, 1.98]	1.61 [1.30, 1.94]	1.63 [1.31, 2.08]	0.497
MONO(109/L)	0.47 [0.39, 0.57]	0.47 [0.39, 0.62]	0.49 [0.42, 0.54]	0.208
NEUT(109/L)	3.73 [3.07, 4.78]	3.62 [3.09, 4.54]	3.94 [2.96, 4.94]	0.275
EO(109/L)	0.13 [0.09, 0.21]	0.14 [0.10, 0.21]	0.13 [0.09, 0.24]	0.509
PLT(109/L)	194 [162, 239]	198 [166.25, 231.50]	188 [154, 243]	0.775
RBC(1012/L)	4.45 [4.07, 4.90]	4.47 [3.99, 4.81]	4.45 [4.31, 4.95]	0.153
HGB(g/L)	141 [129, 148]	140.50 [124.75, 152]	142 [136, 146]	0.469
HCT(%)	42.4 [39.30, 44.40]	42 [38.03, 44.63]	42.50 [41.10, 43.80]	0.405
PCT(%)	0.21 [0.18, 0.25]	0.21 [0.18, 0.25]	0.20 [0.18, 0.26]	0.890
PT(sec)	11.10 [10.60, 11.60]	11.10 [10.70, 11.68]	11.20 [10.50, 11.60]	0.815
APTT(sec)	28.4 [25.00, 30.90]	28.80 [25.33, 31.05]	27.50 [23.20, 30.90]	0.638
Fib(g/L)	2.90 [2.51, 3.52]	2.84 [2.51, 3.14]	2.95 [2.45, 3.75]	0.574
TT(sec)	18.30 [17.30, 18.90]	18.25 [17.30, 19]	18.30 [17.70, 18.80]	0.953
D-D(µg/mL)	0.56 [0.46, 0.74]	0.55 [0.46, 0.73]	0.60 [0.50, 0.95]	0.168
PSA(%)	99.20 [91.90, 109.20]	97.75 [91.23, 107.93]	102.50 [93.10, 111.60]	0.167
PCA(%)	95.10 [82.60, 109.20]	95.10 [81.45, 109.08]	95.10 [82.60, 110]	0.977
LA1(s)	34.90 [33.30, 38.60]	34.35 [33.13, 39]	36.60 [33.70, 38.50]	0.911
LA2(s)	32.80 [30.70, 33.70]	32.20 [30.63, 33.68]	32.90 [30.80, 33.90]	0.680
ALB(g/L)	41.90 [38.30, 45.30]	41.85 [38.43, 44.28]	42.30 [37.80, 45.40]	0.278
ALT(U/L)	22 [16, 31]	20 [15, 27.75]	29 [17, 39]	0.060
AST(U/L)	27 [24, 33]	26 [24, 28.75]	31 [25, 36]	0.094
TBIL(µg/L)	12.26 [9.85, 15.48]	11.41 [9.19, 15.52]	12.73 [11.18, 15.48]	0.517
D-BIL(µg/L)	4 [2.97, 5.11]	3.98 [2.53, 5.06]	4.29 [3.39, 5.51]	0.087
I-BIL(µg/L)	7.76 [5.42, 10.95]	7.40 [4.82, 12.37]	8.25 [7.13, 10.38]	0.945
BUN(g/L)	4.56 [4.08, 5.84]	4.45 [4.06, 5.82]	4.69 [4.10, 5.90]	0.927
CO2(mmol/L)	23.3 [20.70, 25.30]	23.10 [20.48, 25.25]	23.40 [20.70, 25.30]	0.884
Cr(µg/L)	61.90 [53.70, 74.70]	61.50 [52.58, 76.28]	62.20 [54.10, 69.30]	0.751
GLO(g/L)	29.20 [25.90, 31.90]	28.40 [25.83, 30.13]	29.90 [26.70, 333.90]	0.038
GLU(mmol/L)	5.29 [4.86, 6.43]	5.37 [4.62, 6.74]	5.08 [4.90, 6.43]	0.737
TP(g/L)	71.30 [67.20, 74.80]	70 [65.98, 73.28]	73.70 [67.20, 77.30]	0.042
UA(µmol/L)	308.10 [259.20, 357.70]	316.05 [248.95, 391.90]	300 [274.90, 337.60]	0.429
TC(mmol/L)	3.32 [2.99, 3.93]	3.26 [2.99, 4.22]	3.56 [2.78, 3.93]	0.927
TG(mmol/L)	1.24 [0.93, 1.64]	1.19 [0.93, 1.82]	1.28 [0.95, 1.64]	0.752
HDL-C(mmol/L)	0.98 [0.84, 1.17]	0.98 [0.84, 1.17]	0.95 [0.84, 1.24]	0.673
LDL-C(mmol/L)	1.64 [1.18, 1.93]	1.61 [1.19, 1.95]	1.64 [1.16, 1.93]	0.604
HCY(µg/L)	15.64 [12.21, 18.78]	15.64 [12.16, 20.05]	15.37 [12.66, 18.26]	0.228
Data are presented as n (%) or median (25th-75th percentile). The chi-square test was used for categorical variables.
Independent two-sample t-test for continuous variables. TIA, transient ischemic attack; BMI, body mass index;
WBC, white blood cells; LYMPH, lymphocyte count; MONO, monocytes count; NEUT, neutrophils count; EO, eosinophile count;
PLT, platelet count; RBC, red blood cells; HGB, hemoglobin; HCT, hematocrit; PCT, procalcitonin; PT, prothrombin time;
APTT, activated partial thromboplastin time; Fib, fibrinogen content; TT, thrombin time; D-D, D-Dimer; PSA, protein S active;
PCA, protein C active; LA1, lupus anticoagulant 1; LA2, lupus anticoagulant 2; ALB, albumin; ALT, alanine transaminase;
AST,aspartate transaminase; TBIL, total bilirubin; DBIL, direct bilirubin; IBIL, indirect bilirubin; BUN, blood urea nitrogen;
CO2, carbon dioxide; Cr, creatinine; GLO, globulin; GLU, glucose; TP, total protein; UA, uric acid; TC, total cholesterol;
TG, triglyceride; HDLC,high density lipoprotein cholesterol; LDLC, low density lipoprotein cholesterol; HCY, homocysteine.
