# Supplementary material for: Integrating untargeted metabolomics and deep learning approaches to identify specific metabolic signatures and new mechanisms in unstable plaques
Source: Front Cardiovasc Med. 2026 May 12;13:1646067. doi: 10.3389/fcvm.2026.1646067 (PMC13201192; doi:10.3389/fcvm.2026.1646067)
Supplement: Supplementary file 2 [file Table2.xlsx]

## Sheet: Table S2
Table S2. Differential metabolites found between stable and unstable plaque groups
Metabolites	Unstable Group		Stable Group		Trend	FC	VIP	P_value	FDR
	mean	SD	mean	SD
N-Glycolylneuraminicac	4.681	0.5057	4.058	0.5188	up	1.1535	3.6292	7.62e-06	0.01131
Adenosine 3'-monophosphate	5.752	0.5032	4.949	0.8538	up	1.1623	3.639	4.19e-05	0.02469
3'-Adenylic Acid	4.841	0.4493	4.303	0.5198	up	1.125	3.1661	4.43e-05	0.02469
Adenosine monophosphate	5.878	0.426	5.248	0.7372	up	1.12	4.7416	0.0001593	0.1811
LysoPS(18:0/0:0)	4.503	0.4716	3.962	0.6013	up	1.1365	2.9011	0.0002079	0.04838
Alanylproline	3.777	0.5991	3.161	0.684	up	1.1949	4.3558	0.000324	0.1811
5'-Guanylic Acid	5.813	0.5204	5.083	0.9104	up	1.1436	3.1636	0.0003596	0.04838
M-Coumaric acid	4.337	0.5307	3.912	0.3936	up	1.1086	3.3508	0.0003647	0.04838
3-Phenyllactic Acid	5.321	0.2856	5.081	0.2454	up	1.0472	2.5643	0.0005025	0.04838
3-(4-Hydroxyphenyl)lactate	5.124	0.3193	4.821	0.3436	up	1.0629	2.8965	0.0005212	0.04838
Guanosine 3'-monophosphate	6.01	0.5997	5.257	0.9624	up	1.1432	3.0943	0.0005893	0.0516
Guanidylic acid (guanosine monophosphate)	5.443	0.645	4.729	0.8841	up	1.151	4.7932	0.0006179	0.1811
1,1,1-Trifluoro-3-hydroxypropan-2-one	4.655	0.543	4.073	0.7147	up	1.1429	3.4361	0.0006416	0.05294
Phenylpyruvic Acid	4.612	0.5251	4.226	0.3659	up	1.0913	3.1236	0.000718	0.05598
Guanosine monophosphate	5.709	0.6361	5.032	0.8599	up	1.1345	4.6449	0.0008572	0.1811
Valtrate	3.742	0.7038	3.154	0.6684	up	1.1864	4.0638	0.0009756	0.06454
3'-AMP	5.272	0.4309	4.545	1.032	up	1.16	4.8179	0.000976	0.1811
N,N-Dimethylarginine	5.539	0.2115	5.324	0.2748	up	1.0404	2.27	0.001036	0.1811
Beta-(2-Methoxyphenoxy)-lactic acid	3.901	0.7075	3.284	0.7336	up	1.1879	3.9526	0.001077	0.06858
1-[(2S,5S)-3,4-Dihydroxy-5-(hydroxymethyl)oxolan-2-yl]-1,3-diazinane-2,4-dione	4.473	0.5299	3.778	0.9784	up	1.184	4.5081	0.001292	0.1811
PE(P-16:0/0:0)	5.782	0.2522	5.485	0.4258	up	1.0541	2.7325	0.001797	0.1811
L-Palmitoylcarnitine	5.79	0.2494	5.565	0.3076	up	1.0404	1.8701	0.002409	0.1131
Arachidonic acid	5.221	0.2225	4.99	0.3339	up	1.0463	2.0458	0.002436	0.1131
N-Acetyl-D-tryptophan	6.4	0.3379	6.642	0.2908	down	0.9636	2.518	0.002578	0.1811
2-(N-(7-Nitrobenz-2-oxa-1,3-diazol-4-yl)amino)-2-deoxyglucose	4.073	0.5862	3.619	0.5796	up	1.1254	3.3916	0.002608	0.1811
Mulberroside A	4.686	0.895	5.238	0.5544	down	0.8946	3.8047	0.002704	0.1811
Indolelactic acid	3.994	0.58	3.53	0.6154	up	1.1314	3.7951	0.002899	0.1237
2,5-Dihydroxybenzenesulfonic Acid	4.246	0.7643	3.66	0.7587	up	1.1601	3.8007	0.002961	0.1237
SM(d18:2(4E,14Z)/16:0)	6.448	0.1837	6.594	0.1958	down	0.9779	1.885	0.003111	0.1898
9H-Purine-9-ol	6.596	0.3085	6.814	0.2802	down	0.968	2.3501	0.003709	0.194
Vidarabine	5.356	0.2697	5.547	0.2445	down	0.9656	2.2856	0.003785	0.194
2,3-Dihydroxypropyl dodecanoate	4.157	0.07921	4.23	0.1085	down	0.9827	1.2786	0.004076	0.1999
L-Lysine	6.242	0.1561	6.092	0.2299	up	1.0246	1.7118	0.004422	0.2083
Inosine	6.91	0.322	7.135	0.2948	down	0.9685	2.0692	0.004431	0.1567
4-Heptylphenol	4.349	0.6241	3.907	0.607	up	1.1131	3.0764	0.005224	0.1675
Pentadecanal	4.91	0.3487	4.697	0.261	up	1.0453	2.0644	0.005703	0.1675
PE(18:1(9Z)/0:0)	4.702	0.5132	4.331	0.5305	up	1.0857	3.0679	0.005902	0.2303
N-carbamoylglycine	4.845	0.1577	4.702	0.2285	up	1.0304	1.5955	0.006025	0.2303
LysoPE(P-18:1(9Z)/0:0)	5.712	0.2988	5.49	0.3312	up	1.0404	1.9437	0.006826	0.181
Fenvalerate	4.269	0.4777	3.901	0.5652	up	1.0943	2.9033	0.007125	0.243
Benzenebutanoic acid, alpha-(acetylamino)-2-amino-gamma-oxo	4.911	0.1739	4.778	0.2085	up	1.0278	1.7588	0.008066	0.2019
D-Fructose 6-phosphate	5.436	0.4315	4.987	0.7798	up	1.09	3.488	0.008355	0.2517
Adenosine 2'-phosphate	4.653	0.2846	4.425	0.3697	up	1.0515	1.9037	0.008619	0.2028
Uracil	5.303	0.1816	5.416	0.1645	down	0.9791	1.5869	0.009813	0.2807
Citramalic Acid	4.951	0.1483	4.818	0.231	up	1.0276	1.1705	0.009926	0.2161
Foscarnet	4.376	0.5184	4.008	0.5837	up	1.0918	2.2429	0.01017	0.2161
Alpha-D-Glucose 1,6-Bisphosphate	5.442	0.7059	4.891	0.9123	up	1.1127	3.0043	0.01018	0.2161
D-manno-2-Heptulose	5.326	0.2561	5.125	0.3359	up	1.0392	1.9568	0.01028	0.2161
Lactobionic acid	3.065	0.5575	3.576	0.8955	down	0.8571	3.6716	0.01047	0.2826
Hydroxypropanedioic acid	4.115	0.8752	3.591	0.7474	up	1.1459	2.6952	0.01062	0.2173
CMPF	3.804	0.9657	3.272	0.7254	up	1.1626	2.9535	0.0124	0.2362
D-Ribulose 5-phosphate	5.473	0.2488	5.035	0.863	up	1.087	2.0218	0.01278	0.2393
N6,N6,N6-Trimethyl-L-lysine	4.462	0.2858	4.248	0.3695	up	1.0504	1.9918	0.01364	0.3115
Methylene bisacrylamide	5.127	0.2086	5.021	0.133	up	1.0211	1.373	0.01369	0.3115
Beta-N-Acetylglucosamine	5.136	0.2433	4.988	0.2329	up	1.0297	1.9054	0.01444	0.2482
N-Docosahexaenoyl Lysine	5.824	0.2422	5.698	0.1691	up	1.0221	1.4372	0.01476	0.3206
Cytidine 3'-monophosphate	6.028	0.2278	5.822	0.3843	up	1.0354	1.4292	0.01478	0.2482
3-Phosphoglycerate	5.785	0.7464	5.025	1.45	up	1.1512	3.1765	0.01488	0.2482
Phosphoenolpyruvic Acid	4.871	0.9184	3.795	2.101	up	1.2835	5.0859	0.01498	0.3206
Adenosine	5.641	0.2852	5.816	0.2787	down	0.9699	1.9851	0.01529	0.3206
PE(18:0/0:0)	5.75	0.2666	5.577	0.2882	up	1.031	1.5375	0.01563	0.2534
(12Z)-10-Hydroxyoctadecenoylcarnitine	6.596	0.358	6.417	0.2407	up	1.0279	1.7092	0.01704	0.3343
Citric Acid	7.064	0.2602	6.761	0.609	up	1.0448	1.8308	0.01767	0.259
PE(18:1/0:0)	5.061	0.3658	4.807	0.4633	up	1.0528	1.8095	0.01988	0.2768
LysoPE(P-18:0/0:0)	4.665	0.5644	4.316	0.6008	up	1.0809	2.6161	0.02005	0.354
(+/-)-Tryptophan	4.446	0.2149	4.307	0.2482	up	1.0323	1.6954	0.02029	0.279
PE(16:0/0:0)	5.111	0.2697	4.929	0.3339	up	1.0369	1.258	0.02129	0.2862
Guanosine	6.202	0.2777	6.356	0.254	down	0.9758	1.7073	0.02149	0.2867
Maltotetraose	6.284	0.3304	6.446	0.2357	down	0.9749	1.6709	0.02187	0.3581
CMP-N-glycoloylneuraminate	5.608	0.4603	5.177	0.8782	up	1.0833	2.2843	0.02258	0.296
LysoPC(15:0/0:0)	5.012	0.6431	4.567	0.8394	up	1.0974	3.1271	0.0228	0.3581
Haloperidol glucuronide	5.005	0.7764	5.409	0.6415	down	0.9253	2.8585	0.02309	0.3581
2,4-Thiazolidinedicarboxylic acid, 2-methyl-	4.477	0.6939	4.043	0.7894	up	1.1073	1.6369	0.02361	0.3006
D-Mannose 6-Phosphate	6.597	0.342	6.329	0.5359	up	1.0423	1.5317	0.02489	0.3058
Neplanocin A	3.998	0.6748	4.396	0.7119	down	0.9095	2.8134	0.0252	0.3655
Cytidine 5'-monophosphate-N-acetylneuraminic acid	6.132	0.3922	5.796	0.6898	up	1.058	2.7443	0.02542	0.3655
5(S)-HETE	4.085	0.7809	3.704	0.5841	up	1.1029	3.3327	0.02591	0.3093
N-acetylaspartate	5.105	0.1675	4.91	0.4286	up	1.0397	1.5987	0.02798	0.319
S-Adenosyl-L-homocysteine	3.725	0.7021	4.12	0.713	down	0.9041	2.67	0.02875	0.3818
(10Z)-12-Hydroxyhexadecenoylcarnitine	4.839	0.6106	4.538	0.4905	up	1.0663	2.1614	0.02886	0.3818
Cordycepin	4.919	0.3024	4.683	0.489	up	1.0504	1.9148	0.02902	0.3818
Trans-3-hydroxy-L-proline	4.289	0.4933	3.998	0.5565	up	1.0728	1.3078	0.03149	0.3303
Malic Acid	6.822	0.2656	6.467	0.8088	up	1.0549	1.6176	0.03169	0.3303
Hippuric Acid	4.093	0.6116	3.789	0.5216	up	1.0802	2.0583	0.03245	0.3303
Arlacel A	5.511	0.1837	5.435	0.1011	up	1.014	1.0202	0.03323	0.4123
Fucose 1-phosphate	5.15	0.498	4.782	0.7784	up	1.077	2.0985	0.03372	0.3354
1-Hexadecanoyl-sn-Glycero-3-Phosphoethanolamine	4.887	0.3494	4.644	0.5054	up	1.0523	2.2177	0.03378	0.4132
2-Aminoacrylic acid	5.847	0.1457	5.715	0.2938	up	1.0231	1.0432	0.03462	0.3404
Cytidine 3'-Phosphate	5.984	0.3527	5.567	0.967	up	1.0749	1.5204	0.03599	0.3456
Uridine 2'-phosphate	5.178	0.545	4.825	0.7318	up	1.0732	1.5882	0.03678	0.3498
2-Phospho-D-Glyceric Acid	5.047	0.7697	4.507	1.165	up	1.1198	3.3081	0.03851	0.4334
Thiodiacetic acid	5.17	0.4929	4.864	0.652	up	1.0629	2.4021	0.04187	0.4509
Palmitoylcarnitine	6.905	0.3942	6.741	0.2515	up	1.0243	1.6024	0.04241	0.4531
3-[[(2S)-2,4-Dihydroxy-3,3-dimethylbutanoyl]amino]propanoic acid	5.046	0.2439	4.873	0.3887	up	1.0355	1.5447	0.04392	0.3778
Tetradecanoylcarnitine	5.753	0.4092	5.573	0.3077	up	1.0323	1.7654	0.04401	0.4563
L-Tryptophan	6.317	0.1752	6.231	0.1619	up	1.0138	1.0386	0.04403	0.4563
Quercetin 7-glucuronide 3-rhamnoside	6.05	0.6216	5.544	1.187	up	1.0913	3.1207	0.04611	0.4614
5-(2'-Carboxyethyl)-4,6-Dihydroxypicolinate	3.847	0.8178	4.194	0.5936	down	0.9173	2.4959	0.04828	0.4622
Down trend, relatively lower levels of metabolites present in unstable plaque group. Up trend, relatively higher levels of metabolites present in the unstable plaque group
FC fold change, VIP variable importance on projection
P value, P value from Wilcoxon test without adjustment
P < 0.05 was considered statistically significant
FDR false discovery rate
