# Supplementary material for: Integrating untargeted metabolomics and deep learning approaches to identify specific metabolic signatures and new mechanisms in unstable plaques
Source: Front Cardiovasc Med. 2026 May 12;13:1646067. doi: 10.3389/fcvm.2026.1646067 (PMC13201192; doi:10.3389/fcvm.2026.1646067)
Supplement: Supplementary file 3 [file Table3.xlsx]

## Sheet: Table S3
Table S3. KEGG enrichment statistics
Number	First Category	Second Category	Pathway Description	Pathway_ID	Ratio_in_study	Ratio_in_pop	P_ value
7	Human Diseases	Cancer: overview	Central carbon metabolism in cancer	map05230	7/39	37/4407	2.05e-08
6	Organismal Systems	Endocrine system	Glucagon signaling pathway	map04922	6/39	26/4407	6.51e-08
7	Metabolism	Global and overview maps	Nucleotide metabolism	map01232	6/39	58/4407	9.31e-06
10	Metabolism	Nucleotide metabolism	Purine metabolism	map00230	7/39	101/4407	2.27e-05
4	Environmental Information Processing	Signal transduction	cGMP-PKG signaling pathway	map04022	3/39	10/4407	7.37e-05
5	Organismal Systems	Sensory system	Taste transduction	map04742	4/39	32/4407	0.0001577
3	Organismal Systems	Endocrine system	Regulation of lipolysis in adipocytes	map04923	3/39	14/4407	0.0002181
3	Metabolism	Carbohydrate metabolism	Citrate cycle (TCA cycle)	map00020	3/39	20/4407	0.0006584
4	Metabolism	Carbohydrate metabolism	Glyoxylate and dicarboxylate metabolism	map00630	4/39	62/4407	0.002021
2	Human Diseases	Substance dependence	Morphine addiction	map05032	2/39	8/4407	0.002066
3	Organismal Systems	Sensory system	Olfactory transduction	map04740	2/39	8/4407	0.002066
3	Metabolism	Carbohydrate metabolism	Glycolysis / Gluconeogenesis	map00010	3/39	31/4407	0.002427
3	Metabolism	Amino acid metabolism	Phenylalanine, tyrosine and tryptophan biosynthesis	map00400	3/39	34/4407	0.003173
3	Metabolism	Carbohydrate metabolism	Pentose phosphate pathway	map00030	3/39	35/4407	0.003449
5	Metabolism	Carbohydrate metabolism	Amino sugar and nucleotide sugar metabolism	map00520	5/39	118/4407	0.003514
8	Metabolism	Global and overview maps	Biosynthesis of cofactors	map01240	8/39	328/4407	0.006904
3	Metabolism	Amino acid metabolism	Glycine, serine and threonine metabolism	map00260	3/39	48/4407	0.00842
2	Organismal Systems	Circulatory system	Vascular smooth muscle contraction	map04270	2/39	16/4407	0.008469
2	Organismal Systems	Excretory system	Proximal tubule bicarbonate reclamation	map04964	2/39	17/4407	0.009545
2	Organismal Systems	Endocrine system	Renin secretion	map04924	2/39	17/4407	0.009545
3	Human Diseases	Drug resistance: antineoplastic	Antifolate resistance	map01523	2/39	17/4407	0.009545
2	Organismal Systems	Endocrine system	Aldosterone synthesis and secretion	map04925	2/39	22/4407	0.01577
2	Environmental Information Processing	Signal transduction	AMPK signaling pathway	map04152	2/39	22/4407	0.01577
3	Metabolism	Amino acid metabolism	Cysteine and methionine metabolism	map00270	3/39	66/4407	0.01997
2	Environmental Information Processing	Signal transduction	cAMP signaling pathway	map04024	2/39	25/4407	0.02014
2	Human Diseases	Neurodegenerative disease	Parkinson disease	map05012	2/39	26/4407	0.0217
2	Metabolism	Amino acid metabolism	Alanine, aspartate and glutamate metabolism	map00250	2/39	28/4407	0.02496
1	Human Diseases	Cancer: specific types	Renal cell carcinoma	map05211	1/39	3/4407	0.02632
5	Metabolism	Global and overview maps	Biosynthesis of nucleotide sugars	map01250	5/39	200/4407	0.03005
2	Metabolism	Carbohydrate metabolism	Pyruvate metabolism	map00620	2/39	32/4407	0.03203
4	Environmental Information Processing	Membrane transport	ABC transporters	map02010	4/39	138/4407	0.03243
1	Cellular Processes	Transport and catabolism	Lysosome	map04142	1/39	4/4407	0.03494
1	Environmental Information Processing	Signal transduction	PI3K-Akt signaling pathway	map04151	1/39	4/4407	0.03494
1	Environmental Information Processing	Signal transduction	mTOR signaling pathway	map04150	1/39	4/4407	0.03494
2	Organismal Systems	Sensory system	Inflammatory mediator regulation of TRP channels	map04750	2/39	35/4407	0.03779
2	Metabolism	Carbohydrate metabolism	Starch and sucrose metabolism	map00500	2/39	37/4407	0.04184
1	Environmental Information Processing	Signal transduction	FoxO signaling pathway	map04068	1/39	5/4407	0.04349
2	Metabolism	Lipid metabolism	Glycerolipid metabolism	map00561	2/39	38/4407	0.04392
1	Human Diseases	Infectious disease: parasitic	Leishmaniasis	map05140	1/39	6/4407	0.05197
1	Organismal Systems	Endocrine system	GnRH signaling pathway	map04912	1/39	6/4407	0.05197
2	Organismal Systems	Nervous system	Serotonergic synapse	map04726	2/39	42/4407	0.05262
2	Organismal Systems	Digestive system	Protein digestion and absorption	map04974	2/39	47/4407	0.06428
1	Human Diseases	Infectious disease: parasitic	African trypanosomiasis	map05143	1/39	8/4407	0.06869
1	Organismal Systems	Aging	Longevity regulating pathway	map04211	1/39	8/4407	0.06869
1	Organismal Systems	Immune system	Fc gamma R-mediated phagocytosis	map04666	1/39	8/4407	0.06869
2	Organismal Systems	Sensory system	Phototransduction	map04744	1/39	8/4407	0.06869
2	Metabolism	Amino acid metabolism	Phenylalanine metabolism	map00360	2/39	49/4407	0.06917
2	Metabolism	Amino acid metabolism	Lysine degradation	map00310	2/39	50/4407	0.07166
2	Genetic Information Processing	Translation	Aminoacyl-tRNA biosynthesis	map00970	2/39	52/4407	0.07672
1	Organismal Systems	Nervous system	Long-term depression	map04730	1/39	9/4407	0.07695
2	Metabolism	Carbohydrate metabolism	Fructose and mannose metabolism	map00051	2/39	54/4407	0.0819
1	Organismal Systems	Endocrine system	Parathyroid hormone synthesis, secretion and action	map04928	1/39	10/4407	0.08514
1	Cellular Processes	Cell growth and death	Necroptosis	map04217	1/39	10/4407	0.08514
1	Human Diseases	Substance dependence	Alcoholism	map05034	1/39	10/4407	0.08514
2	Metabolism	Metabolism of other amino acids	Phosphonate and phosphinate metabolism	map00440	2/39	56/4407	0.08718
1	Organismal Systems	Immune system	Fc epsilon RI signaling pathway	map04664	1/39	11/4407	0.09325
1	Human Diseases	Cancer: overview	Choline metabolism in cancer	map05231	1/39	11/4407	0.09325
1	Organismal Systems	Endocrine system	Oxytocin signaling pathway	map04921	1/39	12/4407	0.1013
1	Organismal Systems	Endocrine system	Cortisol synthesis and secretion	map04927	1/39	12/4407	0.1013
1	Human Diseases	Infectious disease: parasitic	Amoebiasis	map05146	1/39	13/4407	0.1093
1	Human Diseases	Endocrine and metabolic disease	Cushing syndrome	map04934	1/39	13/4407	0.1093
3	Metabolism	Nucleotide metabolism	Pyrimidine metabolism	map00240	2/39	64/4407	0.1093
2	Metabolism	Metabolism of other amino acids	D-Amino acid metabolism	map00470	2/39	66/4407	0.115
1	Organismal Systems	Immune system	Platelet activation	map04611	1/39	14/4407	0.1172
1	Environmental Information Processing	Signal transduction	Sphingolipid signaling pathway	map04071	1/39	15/4407	0.125
2	Metabolism	Lipid metabolism	Arachidonic acid metabolism	map00590	2/39	75/4407	0.1418
1	Organismal Systems	Nervous system	Retrograde endocannabinoid signaling	map04723	1/39	19/4407	0.1557
1	Human Diseases	Endocrine and metabolic disease	Insulin resistance	map04931	1/39	19/4407	0.1557
2	Metabolism	Amino acid metabolism	Tryptophan metabolism	map00380	2/39	83/4407	0.1665
1	Metabolism	Metabolism of cofactors and vitamins	Riboflavin metabolism	map00740	1/39	24/4407	0.1926
1	Organismal Systems	Endocrine system	Ovarian steroidogenesis	map04913	1/39	24/4407	0.1926
1	Metabolism	Lipid metabolism	Linoleic acid metabolism	map00591	1/39	28/4407	0.2209
1	Metabolism	Metabolism of cofactors and vitamins	Biotin metabolism	map00780	1/39	29/4407	0.2279
1	Cellular Processes	Cell growth and death	Ferroptosis	map04216	1/39	29/4407	0.2279
1	Organismal Systems	Digestive system	Mineral absorption	map04978	1/39	29/4407	0.2279
1	Metabolism	Metabolism of cofactors and vitamins	Pantothenate and CoA biosynthesis	map00770	1/39	30/4407	0.2348
1	Human Diseases	Cancer: overview	Pathways in cancer	map05200	1/39	31/4407	0.2416
1	Metabolism	Metabolism of other amino acids	beta-Alanine metabolism	map00410	1/39	32/4407	0.2483
1	Human Diseases	Neurodegenerative disease	Pathways of neurodegeneration - multiple diseases	map05022	1/39	32/4407	0.2483
1	Human Diseases	Cardiovascular disease	Diabetic cardiomyopathy	map05415	1/39	39/4407	0.294
1	Metabolism	Carbohydrate metabolism	Galactose metabolism	map00052	1/39	46/4407	0.337
2	Metabolism	Lipid metabolism	Fatty acid degradation	map00071	1/39	50/4407	0.3604
1	Environmental Information Processing	Signaling molecules and interaction	Neuroactive ligand-receptor interaction	map04080	1/39	52/4407	0.3718
1	Metabolism	Lipid metabolism	Glycerophospholipid metabolism	map00564	1/39	56/4407	0.394
1	Human Diseases	Cancer: overview	Chemical carcinogenesis - reactive oxygen species	map05208	1/39	57/4407	0.3995
1	Metabolism	Carbohydrate metabolism	Pentose and glucuronate interconversions	map00040	1/39	58/4407	0.4048
1	Metabolism	Amino acid metabolism	Arginine and proline metabolism	map00330	1/39	69/4407	0.4611
1	Metabolism	Lipid metabolism	Biosynthesis of unsaturated fatty acids	map01040	1/39	74/4407	0.4849
1	Metabolism	Xenobiotics biodegradation and metabolism	Metabolism of xenobiotics by cytochrome P450	map00980	1/39	121/4407	0.664
Note：First Category, Primary classification of metabolic pathways; Second Category, Secondary classification of metabolic pathways
Number, number of metabolites in the corresponding metabolite set annotated to the secondary classification
P value, P value from Fisher's test
