# Supplementary material for: Integrating untargeted metabolomics and deep learning approaches to identify specific metabolic signatures and new mechanisms in unstable plaques
Source: Front Cardiovasc Med. 2026 May 12;13:1646067. doi: 10.3389/fcvm.2026.1646067 (PMC13201192; doi:10.3389/fcvm.2026.1646067)
Supplement: Supplementary file 4 [file Table4.xlsx]

## Sheet: Table S4
Table S4. KEGG annotation statistics table
First Category	Second Category	Number	metabolites names
Cellular Processes	Cell growth and death	1	Arachidonic acid
Cellular Processes	Transport and catabolism	1	D-Mannose 6-Phosphate
Environmental Information Processing	Membrane transport	4	L-Lysine，Adenosine，Guanosine，Inosine
Environmental Information Processing	Signal transduction	5	Guanosine monophosphate，Adenosine，D-Fructose 6-phosphate，Adenosine monophosphate，5'-Guanylic Acid
Environmental Information Processing	Signaling molecules and interaction	1	Adenosine
Genetic Information Processing	Translation	2	L-Lysine，L-Tryptophan
Human Diseases	Cancer: overview	9	S-Adenosyl-L-homocysteine，D-Fructose 6-phosphate，LysoPC(15:0/0:0)，2-Phospho-D-Glyceric Acid，Phosphoenolpyruvic Acid，L-Tryptophan，Citric Acid，3-Phosphoglycerate，Malic Acid
Human Diseases	Cancer: specific types	1	Malic Acid
Human Diseases	Cardiovascular disease	1	D-Fructose 6-phosphate
Human Diseases	Drug resistance: antineoplastic	3	Guanosine monophosphate，Adenosine monophosphate，5'-Guanylic Acid
Human Diseases	Endocrine and metabolic disease	2	D-Fructose 6-phosphate，Adenosine monophosphate
Human Diseases	Infectious disease: parasitic	2	L-Tryptophan，Arachidonic acid
Human Diseases	Neurodegenerative disease	2	Adenosine，Adenosine monophosphate
Human Diseases	Substance dependence	2	Adenosine，Adenosine monophosphate
Metabolism	Amino acid metabolism	14	S-Adenosyl-L-homocysteine，L-Lysine，5-(2'-Carboxyethyl)-4,6-Dihydroxypicolinate，N6,N6,N6-Trimethyl-L-lysine，2-Phospho-D-Glyceric Acid，Phosphoenolpyruvic Acid，L-Tryptophan，N-acetylaspartate，Citric Acid，Phenylpyruvic Acid，M-Coumaric acid，Trans-3-hydroxy-L-proline，2-Aminoacrylic acid，3-Phosphoglycerate
Metabolism	Carbohydrate metabolism	13	Cytidine 5'-monophosphate-N-acetylneuraminic acid，D-Fructose 6-phosphate，2-Phospho-D-Glyceric Acid，Phosphoenolpyruvic Acid，Citric Acid，CMP-N-glycoloylneuraminate，N-Glycolylneuraminic acid，D-Ribulose 5-phosphate，Fucose 1-phosphate，D-Mannose 6-Phosphate，3-Phosphoglycerate，Alpha-D-Glucose 1,6-Bisphosphate，Malic Acid
Metabolism	Lipid metabolism	7	Palmitoylcarnitine，LysoPC(15:0/0:0)，2-Phospho-D-Glyceric Acid，L-Palmitoylcarnitine，Arachidonic acid，5(S)-HETE，3-Phosphoglycerate
Metabolism	Metabolism of cofactors and vitamins	3	Uracil，L-Lysine，D-Ribulose 5-phosphate
Metabolism	Metabolism of other amino acids	5	Uracil，L-Lysine，Phosphoenolpyruvic Acid， Phenylpyruvic Acid，Foscarnet
Metabolism	Nucleotide metabolism	13	Uracil，Guanosine monophosphate， Adenosine，3'-AMP， Adenosine monophosphate， 5'-Guanylic Acid，Guanosine，Guanosine 3'-monophosphate，Adenosine 3'-monophosphate，Inosine，Cytidine 3'-Phosphate，3'-Adenylic Acid，Cytidine 3'-monophosphate
Metabolism	Xenobiotics biodegradation and metabolism	1	Thiodiacetic acid
Organismal Systems	Aging	1	Adenosine monophosphate
Organismal Systems	Circulatory system	2	Adenosine，Arachidonic acid
Organismal Systems	Digestive system	2	L-Lysine，L-Tryptophan
Organismal Systems	Endocrine system	9	Adenosine，D-Fructose 6-phosphate，2-Phospho-D-Glyceric Acid，Phosphoenolpyruvic Acid，Adenosine monophosphate，Citric Acid，Arachidonic acid，3-Phosphoglycerate，Malic Acid
Organismal Systems	Excretory system	2	Phosphoenolpyruvic Acid，Malic Acid
Organismal Systems	Immune system	1	Arachidonic acid
Organismal Systems	Nervous system	2	L-Tryptophan，Arachidonic acid
Organismal Systems	Sensory system	7	Guanosine monophosphate，Adenosine monophosphate，Citric Acid，5'-Guanylic Acid，Arachidonic acid，5(S)-HETE，Malic Acid
Note：First Category, Primary classification of metabolic pathways; Second Category, Secondary classification of metabolic pathways
Number, number of metabolites in the corresponding metabolite set annotated to the secondary classification
