# Supplementary material for: Integrating untargeted metabolomics and deep learning approaches to identify specific metabolic signatures and new mechanisms in unstable plaques
Source: Front Cardiovasc Med. 2026 May 12;13:1646067. doi: 10.3389/fcvm.2026.1646067 (PMC13201192; doi:10.3389/fcvm.2026.1646067)
Supplement: Supplementary file 5 [file Table5.xlsx]

## Sheet: Table S5
Table S5 Metabolites and their enrichment into pathways
Regulate	Metabolite	Metab ID	KEGG Pathway Description	KEGG Pathway ID
down	Uracil	metab_200	Pyrimidine metabolism;Metabolic pathways;Pantothenate and CoA biosynthesis;Nucleotide metabolism;beta-Alanine metabolism	map00240;map01100;map00770;map01232;map00410
down	S-Adenosyl-L-homocysteine	metab_262	Metabolic pathways;Cysteine and methionine metabolism;Biosynthesis of cofactors;Biosynthesis of amino acids;Chemical carcinogenesis - reactive oxygen species	map01100;map00270;map01240;map01230;map05208
up	Palmitoylcarnitine	metab_853	Fatty acid metabolism;Fatty acid degradation	map01212;map00071
up	Guanosine monophosphate	metab_1942	Metabolic pathways;Purine metabolism;Nucleotide metabolism;cGMP-PKG signaling pathway;Antifolate resistance;Olfactory transduction;Taste transduction;Phototransduction	map01100;map00230;map01232;map04022;map01523;map04740;map04742;map04744
up	L-Lysine	metab_2282	Metabolic pathways;Lysine degradation;ABC transporters;2-Oxocarboxylic acid metabolism;Biotin metabolism;D-Amino acid metabolism;Biosynthesis of amino acids;Protein digestion and absorption;Aminoacyl-tRNA biosynthesis	map01100;map00310;map02010;map01210;map00780;map00470;map01230;map04974;map00970
up	Cytidine 5'-monophosphate-N-acetylneuraminic acid	metab_2463	Metabolic pathways;Amino sugar and nucleotide sugar metabolism;Biosynthesis of nucleotide sugars	map01100;map00520;map01250
down	5-(2'-Carboxyethyl)-4,6-Dihydroxypicolinate	metab_2542	Tryptophan metabolism	map00380
down	Adenosine	metab_2545	Metabolic pathways;cAMP signaling pathway;Purine metabolism;ABC transporters;Nucleotide metabolism;Vascular smooth muscle contraction;Parkinson disease;Neuroactive ligand-receptor interaction;Regulation of lipolysis in adipocytes;Renin secretion;cGMP-PKG signaling pathway;Alcoholism;Sphingolipid signaling pathway;Morphine addiction	map01100;map04024;map00230;map02010;map01232;map04270;map05012;map04080;map04923;map04924;map04022;map05034;map04071;map05032
up	Thiodiacetic acid	metab_2690	Metabolism of xenobiotics by cytochrome P450	map00980
up	N6,N6,N6-Trimethyl-L-lysine	metab_3129	Metabolic pathways;Lysine degradation	map01100;map00310
up	D-Fructose 6-phosphate	metab_3435	Metabolic pathways;Starch and sucrose metabolism;Carbon metabolism;Galactose metabolism;Glucagon signaling pathway;Central carbon metabolism in cancer;Diabetic cardiomyopathy;AMPK signaling pathway;Insulin resistance	map01100;map00500;map01200;map00052;map04922;map05230;map05415;map04152;map04931
up	LysoPC(15:0/0:0)	metab_3441	Glycerophospholipid metabolism;Choline metabolism in cancer	map00564;map05231
up	2-Phospho-D-Glyceric Acid	metab_3608	Metabolic pathways;Glyoxylate and dicarboxylate metabolism;Glycerolipid metabolism;Carbon metabolism;Biosynthesis of amino acids;Glycolysis / Gluconeogenesis;Glucagon signaling pathway;Glycine, serine and threonine metabolism;Central carbon metabolism in cancer;Pentose phosphate pathway	map01100;map00630;map00561;map01200;map01230;map00010;map04922;map00260;map05230;map00030
up	Phosphoenolpyruvic Acid	metab_3640	Metabolic pathways;Phosphonate and phosphinate metabolism;Biosynthesis of cofactors;Proximal tubule bicarbonate reclamation;Carbon metabolism;Pyruvate metabolism;Glycolysis / Gluconeogenesis;Glucagon signaling pathway;Biosynthesis of amino acids;Citrate cycle (TCA cycle);Phenylalanine, tyrosine and tryptophan biosynthesis;Central carbon metabolism in cancer	map01100;map00440;map01240;map04964;map01200;map00620;map00010;map04922;map01230;map00020;map00400;map05230
up	3'-AMP	metab_3655	Metabolic pathways;Purine metabolism	map01100;map00230
up	L-Tryptophan	metab_3703	Metabolic pathways;Mineral absorption;African trypanosomiasis;Glycine, serine and threonine metabolism;Biosynthesis of cofactors;2-Oxocarboxylic acid metabolism;Protein digestion and absorption;Tryptophan metabolism;Biosynthesis of amino acids;Aminoacyl-tRNA biosynthesis;Serotonergic synapse;Phenylalanine, tyrosine and tryptophan biosynthesis;Central carbon metabolism in cancer	map01100;map04978;map05143;map00260;map01240;map01210;map04974;map00380;map01230;map00970;map04726;map00400;map05230
up	Adenosine monophosphate	metab_3901	Purine metabolism;Biosynthesis of cofactors;Longevity regulating pathway;Parkinson disease;Regulation of lipolysis in adipocytes;Aldosterone synthesis and secretion;Renin secretion;Cortisol synthesis and secretion;Parathyroid hormone synthesis, secretion and action;Taste transduction;Morphine addiction;Metabolic pathways;Nucleotide metabolism;cAMP signaling pathway;cGMP-PKG signaling pathway;Olfa…	map00230;map01240;map04211;map05012;map04923;map04925;map04924;map04927;map04928;map04742;map05032;map01100;map01232;map04024;map04022;map04740;map04068;map05022;map01523;map04934;map04150;map04151;map04152
up	N-acetylaspartate	metab_3922	Metabolic pathways;Alanine, aspartate and glutamate metabolism	map01100;map00250
up	Citric Acid	metab_3923	Metabolic pathways;Glyoxylate and dicarboxylate metabolism;Biosynthesis of cofactors;2-Oxocarboxylic acid metabolism;Carbon metabolism;Biosynthesis of amino acids;Alanine, aspartate and glutamate metabolism;Glucagon signaling pathway;Citrate cycle (TCA cycle);Central carbon metabolism in cancer;Taste transduction	map01100;map00630;map01240;map01210;map01200;map01230;map00250;map04922;map00020;map05230;map04742
up	5'-Guanylic Acid	metab_3971	Metabolic pathways;Purine metabolism;Nucleotide metabolism;cGMP-PKG signaling pathway;Antifolate resistance;Olfactory transduction;Taste transduction;Phototransduction	map01100;map00230;map01232;map04022;map01523;map04740;map04742;map04744
up	Phenylpyruvic Acid	metab_4104	Metabolic pathways;2-Oxocarboxylic acid metabolism;D-Amino acid metabolism;Biosynthesis of amino acids;Phenylalanine metabolism;Phenylalanine, tyrosine and tryptophan biosynthesis	map01100;map01210;map00470;map01230;map00360;map00400
up	L-Palmitoylcarnitine	metab_4424	Fatty acid metabolism;Fatty acid degradation	map01212;map00071
up	Arachidonic acid	metab_4431	Leishmaniasis;Fc gamma R-mediated phagocytosis;Fc epsilon RI signaling pathway;Amoebiasis;Inflammatory mediator regulation of TRP channels;Arachidonic acid metabolism;Necroptosis;Metabolic pathways;Vascular smooth muscle contraction;Oxytocin signaling pathway;Regulation of lipolysis in adipocytes;Long-term depression;Aldosterone synthesis and secretion;Biosynthesis of unsaturated fatty acids;Lino…	map05140;map04666;map04664;map05146;map04750;map00590;map04217;map01100;map04270;map04921;map04923;map04730;map04925;map01040;map00591;map04726;map04912;map04913;map04723;map04216;map04611
up	5(S)-HETE	metab_5150	Arachidonic acid metabolism;Inflammatory mediator regulation of TRP channels	map00590;map04750
up	M-Coumaric acid	metab_5315	Metabolic pathways;Phenylalanine metabolism	map01100;map00360
up	CMP-N-glycoloylneuraminate	metab_5587	Amino sugar and nucleotide sugar metabolism;Biosynthesis of nucleotide sugars	map00520;map01250
down	Guanosine	metab_5602	Metabolic pathways;ABC transporters;Nucleotide metabolism;Purine metabolism	map01100;map02010;map01232;map00230
up	Guanosine 3'-monophosphate	metab_5648	Metabolic pathways;Purine metabolism	map01100;map00230
up	Adenosine 3'-monophosphate	metab_5666	Metabolic pathways;Purine metabolism	map01100;map00230
up	Trans-3-hydroxy-L-proline	metab_5731	Metabolic pathways;Arginine and proline metabolism	map01100;map00330
up	N-Glycolylneuraminic acid	metab_5742	Amino sugar and nucleotide sugar metabolism	map00520
up	D-Ribulose 5-phosphate	metab_5839	Metabolic pathways;Biosynthesis of nucleotide sugars;Biosynthesis of cofactors;Pentose and glucuronate interconversions;Carbon metabolism;Biosynthesis of amino acids;Pentose phosphate pathway;Riboflavin metabolism	map01100;map01250;map01240;map00040;map01200;map01230;map00030;map00740
up	2-Aminoacrylic acid	metab_6522	Metabolic pathways;Cysteine and methionine metabolism	map01100;map00270
up	Fucose 1-phosphate	metab_6568	Metabolic pathways;Amino sugar and nucleotide sugar metabolism;Fructose and mannose metabolism;Biosynthesis of nucleotide sugars	map01100;map00520;map00051;map01250
down	Inosine	metab_6836	Metabolic pathways;ABC transporters;Nucleotide metabolism;Purine metabolism	map01100;map02010;map01232;map00230
up	Foscarnet	metab_6885	Phosphonate and phosphinate metabolism	map00440
up	D-Mannose 6-Phosphate	metab_6888	Metabolic pathways;Biosynthesis of nucleotide sugars;Biosynthesis of cofactors;Amino sugar and nucleotide sugar metabolism;Fructose and mannose metabolism;Lysosome	map01100;map01250;map01240;map00520;map00051;map04142
up	Cytidine 3'-Phosphate	metab_6956	Pyrimidine metabolism;Metabolic pathways	map00240;map01100
up	3'-Adenylic Acid	metab_6964	Metabolic pathways;Purine metabolism	map01100;map00230
up	Cytidine 3'-monophosphate	metab_7011	Pyrimidine metabolism;Metabolic pathways	map00240;map01100
up	3-Phosphoglycerate	metab_7023	Metabolic pathways;Glyoxylate and dicarboxylate metabolism;Glycerolipid metabolism;Biosynthesis of cofactors;Cysteine and methionine metabolism;Carbon metabolism;Biosynthesis of amino acids;Glycolysis / Gluconeogenesis;Glucagon signaling pathway;Glycine, serine and threonine metabolism;Central carbon metabolism in cancer;Pentose phosphate pathway	map01100;map00630;map00561;map01240;map00270;map01200;map01230;map00010;map04922;map00260;map05230;map00030
up	Alpha-D-Glucose 1,6-Bisphosphate	metab_7025	Metabolic pathways;Starch and sucrose metabolism	map01100;map00500
up	Malic Acid	metab_7035	Metabolic pathways;Glyoxylate and dicarboxylate metabolism;Renal cell carcinoma;Pathways in cancer;Proximal tubule bicarbonate reclamation;Carbon metabolism;Pyruvate metabolism;Glucagon signaling pathway;Citrate cycle (TCA cycle);Central carbon metabolism in cancer;Taste transduction	map01100;map00630;map05211;map05200;map04964;map01200;map00620;map04922;map00020;map05230;map04742
