# Supplementary material for: Integrating untargeted metabolomics and deep learning approaches to identify specific metabolic signatures and new mechanisms in unstable plaques
Source: Front Cardiovasc Med. 2026 May 12;13:1646067. doi: 10.3389/fcvm.2026.1646067 (PMC13201192; doi:10.3389/fcvm.2026.1646067)
Supplement: Supplementary file 6 [file Table6.xlsx]

## Sheet: Table S6
Table S6 The correlation coefficient between the top 50 different metabolites and clinical characteristics of patients
Metabolite	TT	Stroke	PT	Smoking	Drinking	UA	BUN	Height	TG	Age	GLU	MONO	APTT	Diabetes	DBIL	Symptom	LA1	LA2	Cr	TIA	TBIL	IBIL	RBC	HGB	HCT	CO2	HCY	Hypertension	NEUT	WBC	PLT	PCT	TC	LDLC	PCA	HDLC	D-D	Sex	AST	ALT	PSA	ALB	Weight	BMI	LYMPH	EO	Fib	TP	GLO
L-Tryptophan	-0.231	-0.1016	0.0526	-0.097	-0.0849	-0.2499	-0.1404	-0.0352	0.0229	-0.0664	-0.2825	-0.0108	-0.0193	-0.3139	0.3884	0.1465	-0.0415	-0.1045	-0.0324	0.001	0.1575	0.0236	0.2618	0.2578	0.2346	0.0237	0.051	0.0243	0.0351	0.086	-0.0606	-0.0311	-0.0272	0.0204	-0.2355	-0.1098	0.1105	0.0161	0.1028	0.0041	0.0575	0.2099	0.1509	0.2139	0.1382	0.2895	-0.0865	0.1778	0.0569
Methylene bisacrylamide	0.0233	-0.0916	-0.0025	-0.0239	0.0142	-0.1574	-0.1734	-0.0579	0.0294	-0.1448	-0.0395	-0.1506	-0.0433	-0.1964	0.1745	0.0717	-0.0465	-0.0982	-0.1734	-0.0471	0.0387	-0.0219	0.1862	0.1532	0.1219	0.0693	-0.0076	-0.068	-0.0716	-0.0131	-0.0097	0.0846	0.0083	-0.0089	-0.022	-0.0451	0.274	0.4125	0.1178	0.0689	0.1005	0.2365	0.1391	0.2007	0.1019	0.1243	0.0315	0.3946	0.3344
N-acetylaspartate	-0.1923	-0.2982	-0.0794	0.0911	0.1108	-0.0349	-0.1221	0.151	-0.0631	-0.2668	-0.113	-0.2576	-0.1865	-0.0618	0.2488	0.1111	0.0745	0.057	-0.0029	0.0615	-0.0137	-0.1009	0.2034	0.1639	0.1217	0.1806	0.1772	-0.1009	-0.0957	-0.055	0.0572	0.0506	0.0827	0.1047	0.0399	0.0974	0.0269	0.04	0.0848	0.0387	0.245	0.2138	0.2265	0.1703	0.0316	0.0436	0.0337	0.1828	0.0605
L-Lysine	-0.2164	-0.0604	-0.1191	-0.0994	-0.0944	-0.0419	-0.1072	0.0039	0.0895	-0.2336	-0.2923	-0.1036	-0.1959	-0.138	0.3686	0.2424	-0.0028	-0.0606	0.0936	0.1106	0.145	0.0178	0.2342	0.2092	0.1751	0.1173	0.1303	-0.0328	-0.0088	0.0947	0.0059	-0.0073	0.0141	0.0603	-0.023	-0.0918	0.1216	0.0519	0.1893	0.0845	0.1561	0.2593	0.1612	0.192	0.1195	0.2553	0.0503	0.2273	0.081
N,N-Dimethylarginine	-0.223	-0.1388	-0.0848	-0.1026	-0.0806	-0.0859	-0.1168	0.039	0.0795	-0.1727	-0.1379	-0.0099	-0.0801	-0.0027	0.2533	0.0758	-0.0637	-0.1156	0.091	0.1303	0.0599	-0.028	0.1582	0.1306	0.1009	0.111	0.0957	-0.0277	0.041	0.1442	0.1039	0.15	0.0885	0.1343	-0.0533	0.0198	0.1461	0.1501	0.1777	0.1018	0.1791	0.2433	0.1802	0.1983	0.178	0.2127	0.0883	0.2861	0.1775
Alpha-D-Glucose 1,6-Bisphosphate	0.0129	-0.1515	-0.0293	0.0749	0.0349	-0.1286	-0.1692	0.0739	0.0265	-0.3353	-0.1019	-0.1445	-0.0626	-0.0441	0.1477	0.1369	0.0811	0.1155	0.0846	0.1611	-0.001	-0.0527	0.0696	0.0671	0.011	0.1446	-0.0446	-0.0756	-0.166	-0.0807	-0.0389	-0.092	-0.0757	-0.1151	-0.1266	-0.0057	0.0312	0.1626	0.0787	0.0437	0.1919	0.0843	0.0131	-0.0377	-0.0468	-0.083	0.0467	0.0901	0.0486
Quercetin 7-glucuronide 3-rhamnoside	-0.026	-0.1162	-0.0568	-0.0042	-0.082	-0.1006	-0.112	0.0614	0.0165	-0.2815	-0.2035	-0.2632	-0.1634	-0.1144	0.2073	0.2187	0.0057	0.1039	-0.0325	0.1419	0.1337	0.0628	0.078	0.079	0.0249	0.0471	-0.0109	-0.0248	-0.0154	-0.0768	-0.0564	-0.096	-0.0809	-0.1244	0.023	0.004	-0.0112	0.0405	0.0971	0.0985	0.1495	0.1658	0.0569	0.0162	0.031	-0.0074	-0.0373	0.0387	-0.0968
CMP-N-glycoloylneuraminate	-0.0505	-0.1568	-0.0415	-0.0179	-0.1097	-0.1176	-0.1176	0.0454	-0.0186	-0.2481	-0.1942	-0.2188	-0.1233	-0.0782	0.1889	0.2008	-0.0072	0.1008	-0.0374	0.1074	0.0654	0.0001	0.0267	0.0379	-0.0235	0.0337	-0.0356	0.0151	-0.0248	-0.0722	-0.043	-0.083	-0.1103	-0.1711	-0.0465	0.0262	-0.0041	0.0667	0.0912	0.074	0.1613	0.1362	0.0137	-0.0242	-0.0089	-0.0147	-0.0085	0.0427	-0.0643
3-Phosphoglycerate	-0.014	-0.1188	0.011	0.0496	-0.0207	-0.1328	-0.1224	0.0538	-0.0053	-0.2924	-0.2065	-0.2327	-0.1096	-0.1286	0.1934	0.2048	0.0286	0.1199	-0.0118	0.0973	0.0683	0.0015	0.0518	0.0697	0.007	0.0841	-0.0369	-0.04	-0.0447	-0.0785	-0.0699	-0.0991	-0.0823	-0.1291	-0.0624	-0.0032	0.0184	0.0929	0.097	0.085	0.1534	0.1317	0.0453	0.0118	0.0097	-0.0245	-0.0218	0.047	-0.0545
D-Fructose 6-phosphate	-0.0514	-0.0971	-0.0566	0.088	0.0194	-0.1012	-0.1285	0.058	-0.0141	-0.3341	-0.1495	-0.1973	-0.1524	-0.1223	0.1981	0.1608	0.0656	0.1366	-0.0152	0.1295	0.0758	0.0074	0.0465	0.1074	0.0194	0.0585	-0.0026	-0.0347	-0.0232	-0.016	-0.0083	-0.0705	-0.0799	-0.1352	0.011	0.0392	-0.0185	0.0973	0.1259	0.1343	0.193	0.1909	0.0135	-0.0324	0.0329	-0.0152	0.0672	0.0996	-0.0346
Cytidine 5'-monophosphate-N-acetylneuraminic acid	-0.0311	-0.0774	-0.044	0.0253	-0.0481	-0.051	-0.0703	0.0471	0.0228	-0.298	-0.2218	-0.2528	-0.1722	-0.1543	0.1639	0.227	0.0027	0.0974	0.0055	0.1475	0.0978	0.0416	0.0674	0.0732	0.0186	0.0535	-0.0002	-0.0605	0.0178	-0.045	0.0056	-0.0172	-0.0251	-0.0633	0.0749	0.0412	0.0363	0.0396	0.159	0.156	0.1804	0.1752	0.0274	-0.0093	0.0648	0.0438	-0.0005	0.0798	-0.0481
Cytidine 3'-monophosphate	-0.014	-0.1349	-0.0449	0.0254	-0.0726	-0.1359	-0.1181	0.0607	-0.0316	-0.2699	-0.1696	-0.2432	-0.1013	-0.0523	0.1812	0.153	-0.0071	0.1065	-0.0139	0.1806	0.1027	0.0405	0.0295	0.01	-0.0492	0.0444	-0.0024	-0.0277	0.061	-0.04	0.0361	0.0065	-0.0694	-0.114	0.0206	0.0636	-0.019	0.0471	0.1154	0.1426	0.1803	0.1562	0.0581	0.0189	0.0292	0.0413	-0.0291	0.0679	-0.0473
Thiodiacetic acid	0.0428	0.0368	0.0665	0.0921	0.0149	-0.0375	-0.0845	-0.0154	0.0115	-0.134	-0.2991	-0.2732	-0.023	-0.3897	0.2019	0.1495	0.0768	0.0945	-0.0444	-0.1081	0.1143	0.0451	0.0605	0.1157	0.0813	0.2198	0.1431	-0.0565	-0.008	-0.1108	-0.07	-0.0561	0.08	0.0619	0.0625	0.0261	0.0957	0.015	0.1581	0.1059	0.0912	0.1133	0.0215	0.0385	0.0723	0.1551	-0.0664	0.1391	0.0906
2-Aminoacrylic acid	0.0603	-0.0638	-0.0282	0.1476	0.0879	0.0476	-0.0559	0.0082	0.0123	-0.2504	-0.2074	-0.2566	-0.0936	-0.1547	0.3058	0.1006	0.0729	0.136	0.0943	0.0602	0.0496	-0.0568	0.033	0.0975	0.0199	0.1663	0.1303	-0.0708	0.0969	0.0406	0.0696	0.0684	0.0479	0.0805	0.0805	0.0226	0.0639	0.0385	0.0613	0.0407	0.2032	0.1742	0.0631	0.0717	0.0752	0.1372	-0.0261	0.0872	-0.0367
Citric Acid	0.0064	-0.1166	-0.0187	0.0267	-0.0415	-0.0237	-0.0599	0.0135	0.0057	-0.1774	-0.2887	-0.3181	-0.1556	-0.2103	0.1851	0.2166	-0.047	0.0346	0.0199	0.0716	0.1095	0.0461	0.068	0.0609	0.0074	0.0788	0.0461	0.0382	-0.0264	-0.0963	-0.0487	-0.0739	0.0442	0.0006	0.0424	0.0953	0.0228	0.0651	0.1454	0.1053	0.1653	0.1476	0.0303	0.0161	0.0051	-0.0003	-0.0934	0.0404	-0.0779
Malic Acid	0.0297	-0.0782	-0.0661	0.0277	-0.0434	-0.0505	-0.1023	0.0275	0.0123	-0.206	-0.3083	-0.4051	-0.142	-0.2159	0.1946	0.2341	-0.0289	0.0426	-0.0447	0.0856	0.1348	0.0683	0.1021	0.1062	0.0542	0.1578	0.0798	-0.053	-0.031	-0.1163	-0.0449	-0.0685	0.0579	0.0371	0.1095	0.0866	0.0495	0.0889	0.1115	0.0938	0.162	0.1551	0.0453	0.0213	0.0154	0.0449	-0.1052	0.0791	-0.0309
D-Mannose 6-Phosphate	-0.0302	-0.1143	-0.1335	0.0746	0.026	0.0001	-0.1441	0.0516	-0.0091	-0.3301	-0.187	-0.3293	-0.1872	-0.1095	0.1885	0.1803	0.0331	0.1209	-0.0164	0.1763	0.0471	-0.0183	0.1207	0.1137	0.0518	0.1419	0.114	-0.0986	-0.0608	-0.1055	0.0156	-0.0295	-0.0204	-0.0493	0.1042	0.0527	-0.0302	0.0695	0.0844	0.1007	0.1776	0.1605	0.0429	0.0026	0.0033	-0.0233	0.0092	0.0614	-0.0602
Cytidine 3'-Phosphate	0.0125	-0.0909	-0.1032	0.0138	-0.0537	-0.002	-0.0812	0.0295	0.0328	-0.198	-0.239	-0.422	-0.1552	-0.1683	0.1799	0.2216	0.0139	0.1124	-0.0351	0.1526	0.0615	-0.0007	0.0546	0.0252	-0.0111	0.1367	0.1111	-0.0866	0.0243	-0.1419	0.0118	-0.0186	0.0547	0.0149	0.1762	0.1111	0.0153	0.0409	0.1159	0.126	0.1517	0.1261	0.0196	-0.012	-0.0139	0.0513	-0.0617	0.0675	-0.0206
D-Ribulose 5-phosphate	-0.0319	-0.0917	-0.1108	0.0484	0.0181	0.0179	-0.0848	0.036	0.0487	-0.2147	-0.2084	-0.3816	-0.1748	-0.2107	0.162	0.2288	0.0238	0.0904	-0.0458	0.1531	0.0267	-0.0297	0.0681	0.0676	0.0267	0.1121	0.1204	-0.0631	0.0035	-0.1111	-0.0047	-0.0173	0.0885	0.0416	0.1734	0.1168	0.032	0.0744	0.1345	0.1283	0.1703	0.1662	0.0031	-0.0362	-0.0102	0.0508	-0.0059	0.0909	-0.0243
3-Phenyllactic Acid	-0.143	-0.257	-0.0247	-0.0622	-0.0286	0.0332	0.0105	0.0087	-0.0652	0.0098	-0.0431	0.1021	-0.1125	-0.2614	0.0797	-0.0552	-0.0834	-0.1411	0.0983	0.0635	-0.1561	-0.1858	-0.1061	-0.0087	-0.0649	-0.0918	0.1501	0.0655	0.2458	0.3026	0.125	0.2105	0.2129	0.1582	0.1049	0.2632	0.1011	0.2239	0.231	0.154	0.1503	0.1157	0.0586	0.0653	0.0958	0.1723	0.0614	0.1236	0.0672
LysoPE(P-18:1(9Z)/0:0)	-0.0298	-0.093	0.1272	-0.0085	-0.028	0.0878	0.0758	0.0416	-0.1438	-0.006	-0.1336	-0.0246	-0.2011	-0.0927	0.0279	-0.0611	0.0694	0.0896	0.0558	-0.0372	0.002	-0.0077	-0.1376	-0.1987	-0.2362	0.0788	0.0094	0.0923	0.1874	0.2228	0.185	0.1932	0.1771	0.115	0.0254	0.2941	0.2059	0.2321	0.1117	0.048	0.1691	0.0358	-0.0568	-0.1015	0.1071	0.0693	0.1557	0.1003	0.1069
Arachidonic acid	0.066	-0.0741	0.1246	0.0289	-0.006	0.0796	0.0888	-0.0004	-0.0877	0.0245	-0.2535	0.0015	-0.0579	-0.3101	0.1435	-0.0652	-0.0124	-0.0637	0.1599	-0.0405	0.0694	0.02	0.0508	0.0948	0.0497	0.1066	0.1423	-0.0406	0.1235	0.2651	0.1043	0.1283	0.2284	0.1904	0.0313	0.3515	0.1879	0.2482	0.1845	0.1188	0.2477	0.1093	-0.0413	-0.0517	0.1675	0.1148	0.0522	0.2067	0.1886
PE(P-16:0/0:0)	0.155	0.0465	-0.0304	-0.0168	-0.0534	0.0671	0.1062	0.005	0	-0.0449	-0.3004	-0.2123	-0.2434	-0.1983	0.1403	0.1492	-0.122	-0.1057	0.1337	-0.046	0.2074	0.1608	0.0257	-0.0382	-0.0842	0.0942	0.0031	0.1276	0.0644	0.087	0.1387	0.1037	0.0536	0.0323	0.1027	0.131	0.2811	0.1986	0.2266	0.1381	0.2472	0.2433	0.0275	0.0192	0.1107	0.0558	-0.0127	0.2775	0.1652
Adenosine monophosphate	-0.0292	-0.0223	-0.0771	-0.0723	-0.0526	0.1853	0.0698	0.0366	0.0941	-0.0758	-0.23	-0.2357	-0.2693	-0.2614	-0.0446	0.1947	-0.1808	-0.1839	0.0547	0.0946	0.0034	0.019	0.084	0.0213	0.0366	0.088	0.1611	-0.0035	0.1526	0.0871	0.1048	0.1725	0.3806	0.3685	0.227	0.2692	0.2357	0.1764	0.3173	0.3064	0.1943	0.098	-0.0052	-0.0378	0.14	0.1185	0.0178	0.1405	0.1065
Adenosine 3'-monophosphate	-0.0347	-0.053	-0.0664	-0.0753	-0.0548	0.2063	0.0651	0.0758	0.0716	-0.0552	-0.1698	-0.1928	-0.2331	-0.1942	-0.0497	0.1482	-0.1609	-0.1587	0.0591	0.1134	0.005	0.0224	0.0955	0.0261	0.0461	0.094	0.1677	0.0438	0.1694	0.1165	0.1187	0.191	0.3695	0.3659	0.2037	0.2453	0.2273	0.1939	0.2869	0.2768	0.1836	0.0752	0.027	-0.0227	0.1322	0.1243	0.0443	0.1372	0.1226
Guanosine 3'-monophosphate	0.0025	-0.0459	-0.0688	-0.0686	-0.0728	0.1635	0.0686	0.0807	0.0969	-0.0754	-0.2438	-0.3005	-0.2746	-0.2167	-0.0542	0.2048	-0.2169	-0.1656	0.0588	0.1536	0.0294	0.0487	0.0521	-0.0112	0.0064	0.0582	0.129	0.0321	0.1266	-0.0029	0.0558	0.1038	0.3122	0.2864	0.2208	0.2236	0.1584	0.1038	0.2372	0.2391	0.1597	0.0503	0.0117	-0.0501	0.1042	0.029	-0.085	0.015	-0.0251
Guanosine monophosphate	-0.0128	-0.0357	-0.0674	-0.0707	-0.0661	0.1863	0.0671	0.0878	0.091	-0.096	-0.2173	-0.2486	-0.2888	-0.2044	-0.0894	0.2016	-0.2031	-0.1565	0.0605	0.1444	0.0134	0.0448	0.0399	-0.024	-0.0044	0.0444	0.1112	0.0271	0.1346	0.0371	0.0789	0.1343	0.3022	0.2856	0.2417	0.1951	0.1774	0.1009	0.2464	0.2392	0.1717	0.0456	0.0143	-0.0497	0.1194	0.0412	-0.0472	0.0178	-0.0168
5'-Guanylic Acid	0.0104	-0.0609	-0.1169	-0.0642	-0.064	0.1354	0.0552	0.0924	0.1053	-0.0661	-0.1851	-0.3448	-0.3011	-0.1843	-0.0452	0.2279	-0.2258	-0.1788	0.0332	0.1503	0.0127	0.0287	0.0521	-0.0097	-0.0053	0.033	0.1345	0.0615	0.1325	-0.0147	0.0548	0.1012	0.3025	0.28	0.2624	0.1984	0.1622	0.1195	0.2344	0.2463	0.1519	0.0666	0.0177	-0.0512	0.0849	0.0354	-0.0774	0.0345	-0.0126
Guanidylic acid (guanosine monophosphate)	0.0014	-0.0311	-0.1098	-0.0518	-0.047	0.1672	0.0541	0.1285	0.1091	-0.1093	-0.1415	-0.2756	-0.3273	-0.1374	-0.0826	0.2174	-0.2136	-0.1627	0.0289	0.1496	-0.0005	0.0284	0.0545	-0.0105	-0.0012	0.0103	0.1071	0.0751	0.1415	0.0313	0.0857	0.1309	0.2828	0.2768	0.2808	0.14	0.1758	0.0954	0.229	0.2421	0.1565	0.0452	0.0373	-0.0492	0.0972	0.0282	-0.0431	0.0132	-0.0228
D-manno-2-Heptulose	-0.0781	-0.2086	0.046	0.1713	0.2463	-0.0137	-0.0659	0.1133	-0.0408	-0.0389	0.2174	0.1662	0.0586	0.1436	0.1286	-0.143	0.0588	0.0096	-0.0347	0.0197	-0.1641	-0.211	0.0636	0.0825	0.0495	-0.0243	0.0676	0.0228	0.1888	0.2406	0.0958	0.1924	0.1545	0.2077	-0.0543	0.0188	0.0235	0.1221	0.0608	0.1004	0.0854	0.0949	0.1529	0.116	0.1177	0.1679	0.1708	0.1473	0.1194
Beta-N-Acetylglucosamine	-0.1646	-0.2075	-0.0187	0.0633	0.1737	-0.0119	-0.098	0.0874	-0.0054	-0.0526	0.2168	0.1835	0.0134	0.0568	0.0216	-0.1117	0.0565	-0.0135	-0.0602	-0.0142	-0.1484	-0.1577	0.0455	0.0436	0.0203	0.0182	0.016	-0.0216	0.2436	0.2223	0.1432	0.2661	0.1815	0.1895	0.0351	0.1033	0.0525	0.1602	0.13	0.1594	0.1201	0.1702	0.1783	0.1622	0.1621	0.2851	0.2348	0.3158	0.2858
L-Palmitoylcarnitine	0.0599	-0.0883	0.0216	-0.0423	-0.0601	0.1276	0.0693	0.0502	-0.0337	0.0519	-0.1211	-0.1269	-0.2638	0.0775	0.0613	0.0043	-0.0763	-0.0452	0.0176	-0.079	0.053	0.0322	-0.0835	-0.199	-0.2369	-0.0283	-0.0539	0.3494	0.1716	0.1484	0.2159	0.2107	0.1105	0.0572	0.091	0.1502	0.2254	0.2399	0.0739	0.019	0.2143	0.1409	0.0304	-0.003	0.0737	0.0437	0.0518	0.1516	0.0828
PE(18:0/0:0)	0.0714	-0.0737	0.0876	-0.032	-0.036	0.1182	0.0634	0.1229	-0.0137	-0.0615	0.0573	-0.1109	-0.2436	0.2288	-0.0106	-0.0295	0.0242	0.057	-0.1068	-0.1409	-0.0505	-0.0474	-0.1008	-0.203	-0.2408	-0.1307	-0.1377	0.4093	0.1584	0.1296	0.2188	0.2222	0.1102	0.051	0.1174	0.1143	0.1865	0.28	0.0368	0.0509	0.1726	0.1339	0.0315	-0.0507	0.0116	-0.0206	0.1187	0.1309	0.0604
PE(16:0/0:0)	0.1469	-0.0156	0.0754	0.034	0.0081	0.1639	0.1463	0.0981	0.0655	-0.013	0.0169	-0.2001	-0.214	0.1655	0.0087	-0.0007	0.0062	0.0681	-0.075	-0.0983	0.0467	0.0442	-0.0112	-0.1299	-0.1566	-0.1137	-0.1212	0.3736	0.0602	0.0459	0.1521	0.167	0.1584	0.11	0.1637	0.1045	0.2531	0.2257	0.0609	0.0719	0.2	0.1181	0.0173	-0.0592	0.0107	-0.0376	0.0681	0.1581	0.1125
Maltotetraose	0.0248	0.0266	0.027	0.0048	-0.0792	0.0021	-0.0305	-0.1468	-0.0203	0.0425	-0.2711	-0.1921	0.1074	-0.0309	-0.0589	-0.026	0.0623	0.0987	0.026	0.1422	-0.0652	-0.0454	0.0186	0.1226	0.0819	0.0944	0.127	-0.2585	-0.4465	-0.2642	-0.0021	-0.0972	-0.0464	-0.099	0.0348	0.0879	-0.3353	0.1232	-0.0589	-0.0849	-0.1972	-0.0451	-0.2488	-0.2151	-0.0916	-0.2031	0.0557	-0.0667	-0.0511
Mulberroside A	0.1087	-0.0503	-0.0619	-0.0827	-0.1963	-0.0938	-0.0119	0.0616	-0.0988	-0.0748	-0.1778	-0.1007	0.1288	0.0727	0.0924	0.0078	-0.0473	0.0085	0.0498	0.1424	0.2737	0.2446	0.1135	0.1089	0.1027	0.0823	0.0409	-0.1243	-0.3077	-0.2486	-0.1866	-0.292	-0.2917	-0.2813	-0.1761	-0.1168	-0.2129	-0.1686	-0.2277	-0.2629	-0.1481	-0.0976	-0.0356	-0.0992	-0.1173	-0.226	-0.1954	-0.1957	-0.1841
Guanosine	0.0386	-0.021	-0.0464	0.0062	-0.0996	-0.0894	-0.1543	-0.0582	-0.1791	-0.162	-0.2004	-0.117	0.0771	-0.0035	0.179	-0.0235	0.0525	0.0917	-0.0488	-0.017	0.1299	0.0688	0.0916	0.1462	0.0987	0.1978	0.1554	-0.2056	-0.2161	-0.074	-0.1068	-0.1997	-0.2384	-0.1843	-0.1556	-0.1192	-0.1675	-0.0208	-0.1901	-0.1911	-0.0781	-0.0984	-0.0282	0.0126	-0.0191	-0.1197	-0.0558	-0.1332	-0.0961
9H-Purine-9-ol	0.0425	0.0041	-0.0365	0.0329	-0.0439	-0.0776	-0.1343	-0.0614	-0.1099	-0.1714	-0.222	-0.1341	0.0629	-0.1815	0.1883	0.0846	0.1193	0.1374	-0.0415	-0.0434	0.1327	0.0685	0.1104	0.1662	0.1377	0.1813	0.1712	-0.2845	-0.3064	-0.1522	-0.1468	-0.2408	-0.2558	-0.2102	-0.1085	-0.1737	-0.1089	-0.0559	-0.1563	-0.1864	-0.0603	-0.0634	-0.0515	-0.0186	-0.0388	-0.124	-0.0506	-0.0936	-0.0728
N-Acetyl-D-tryptophan	0.0427	0.0016	-0.0404	0.031	-0.0452	-0.0764	-0.1299	-0.0577	-0.1144	-0.1599	-0.2167	-0.1364	0.0707	-0.167	0.1758	0.0737	0.1146	0.136	-0.0453	-0.0439	0.1286	0.0686	0.1011	0.1578	0.1312	0.1725	0.1703	-0.2867	-0.32	-0.1644	-0.1524	-0.2506	-0.2651	-0.2232	-0.1134	-0.1755	-0.1294	-0.0595	-0.174	-0.2012	-0.0711	-0.0817	-0.0506	-0.0201	-0.0432	-0.1433	-0.0582	-0.1133	-0.0836
Inosine	0.0242	-0.0419	-0.0073	0.0559	-0.0247	-0.1101	-0.159	-0.0657	-0.1424	-0.1623	-0.1718	-0.1322	0.1052	-0.0899	0.2189	0.0019	0.1442	0.181	-0.0742	-0.0376	0.0987	0.0233	0.0949	0.1616	0.1248	0.1662	0.1789	-0.2508	-0.2995	-0.1638	-0.1599	-0.2486	-0.2892	-0.258	-0.163	-0.1688	-0.1668	-0.0315	-0.2345	-0.2464	-0.0941	-0.0787	-0.0395	0.0011	-0.0504	-0.1442	-0.0335	-0.1136	-0.0867
Haloperidol glucuronide	0.0386	-0.034	-0.0433	0.0188	-0.0716	-0.0983	-0.1646	-0.0285	-0.1181	-0.1649	-0.1987	-0.138	0.0865	-0.0331	0.2425	-0.0154	0.0668	0.1025	-0.0517	0.0177	0.1415	0.0584	0.139	0.2104	0.168	0.1737	0.1522	-0.2592	-0.3241	-0.1504	-0.1729	-0.2634	-0.274	-0.2374	-0.1748	-0.1716	-0.1614	-0.0133	-0.2398	-0.2515	-0.1029	-0.0615	-0.0128	0.009	-0.0095	-0.1842	-0.0601	-0.1051	-0.0905
Uracil	0.0837	0.0192	0.0005	0.0445	-0.0803	-0.124	-0.02	-0.1174	-0.0602	-0.1128	-0.2849	-0.1223	0.1184	-0.0924	0.1103	0.0476	0.0454	0.1094	0.0062	0.0067	0.2078	0.1717	0.1514	0.2001	0.1703	0.129	0.037	-0.2137	-0.2831	-0.2269	-0.1425	-0.2235	-0.2225	-0.2064	-0.109	-0.0749	-0.1661	-0.0911	-0.1087	-0.1228	-0.1085	-0.0453	-0.1104	-0.0634	-0.0429	-0.057	-0.1504	-0.0508	-0.0295
Adenosine	0.1031	-0.1346	-0.0187	0.0393	-0.0844	-0.1447	-0.0328	-0.0754	-0.1148	-0.1024	-0.2827	-0.1719	0.0855	-0.0878	0.2453	0.0718	0.0005	0.0785	0.0626	0.0126	0.1625	0.0787	0.0835	0.1064	0.0657	0.1007	0.0843	-0.1468	-0.2545	-0.2073	-0.1142	-0.2291	-0.3033	-0.2609	-0.1676	-0.1479	-0.0981	-0.0656	-0.1686	-0.2039	-0.0816	-0.0584	-0.0581	-0.0314	-0.1305	-0.1381	-0.1932	-0.1138	-0.1057
Vidarabine	0.0917	-0.0919	-0.0348	0.004	-0.1007	-0.1138	-0.08	-0.0728	-0.1239	-0.1091	-0.2903	-0.1615	0.0622	-0.1344	0.2026	0.105	-0.0021	0.0712	0.0376	0.0062	0.1694	0.1006	0.0791	0.0987	0.0672	0.1497	0.107	-0.1983	-0.2792	-0.2131	-0.1541	-0.2527	-0.3134	-0.2704	-0.1644	-0.1685	-0.1272	-0.0978	-0.2083	-0.2412	-0.0934	-0.0696	-0.0524	-0.0221	-0.133	-0.1632	-0.2047	-0.1465	-0.141
SM(d18:2(4E,14Z)/16:0)	0.0051	0.0702	0.0652	0.0757	0.0515	0.0644	-0.1183	-0.147	-0.0298	0.1461	0.2388	0.1215	0.1559	0.2762	-0.0263	-0.168	-0.0197	0.1386	-0.0414	-0.0006	-0.038	-0.0292	-0.0259	0.0146	-0.0339	-0.0528	-0.1793	0.1535	-0.0379	-0.0241	-0.059	-0.0486	-0.0615	0.0122	-0.0884	-0.0897	-0.1729	-0.1947	-0.1839	-0.1831	-0.1867	-0.0177	-0.0496	0.0378	-0.1879	-0.1018	0.0868	-0.0676	-0.0777
Tetradecanoylcarnitine	-0.0124	-0.2231	0.1027	0.1006	0.1397	0.0242	0.0136	0.0394	-0.0244	0.1265	-0.0622	-0.0356	-0.0129	-0.1562	-0.1001	-0.0494	-0.1415	-0.1247	-0.1053	-0.1008	-0.0522	-0.0178	-0.1294	-0.0659	-0.0918	-0.1186	0.0148	0.2801	0.1896	0.0581	0.0524	0.1899	0.2332	0.1627	0.0472	0.1188	0.0008	0.1173	-0.098	-0.0736	0.1378	-0.0716	0.119	0.1297	0.0837	0.0467	-0.2607	-0.2247	-0.2482
Palmitoylcarnitine	0.0336	-0.1628	0.0971	0.0863	0.1296	0.0051	-0.0062	-0.0011	-0.0375	0.1054	-0.0943	-0.007	-0.0554	-0.1177	-0.0659	-0.0329	-0.1181	-0.1041	-0.1613	-0.1593	-0.0207	0.0021	-0.122	-0.0688	-0.0889	-0.1359	-0.0432	0.3295	0.1742	0.0245	0.0555	0.1869	0.0932	0.0194	0.0415	0.0003	0.0444	0.1401	-0.1262	-0.0911	0.1774	-0.0438	0.1205	0.1574	0.052	0.0479	-0.2735	-0.1759	-0.2056
(12Z)-10-Hydroxyoctadecenoylcarnitine	-0.032	-0.205	0.1138	0.0381	0.0488	0.0207	0.0377	0.0269	-0.0528	0.1489	-0.1458	0.0199	-0.0961	-0.1457	-0.003	-0.0055	-0.1119	-0.068	-0.1013	-0.1266	-0.0766	-0.0764	-0.1285	-0.0656	-0.0959	-0.1269	-0.0207	0.3458	0.1743	0.0185	0.0272	0.1706	0.1213	0.0201	0.0454	0.08	0.0537	0.1012	-0.0939	-0.0897	0.1184	-0.063	0.117	0.1334	0.0016	0.0691	-0.2359	-0.2086	-0.2338
N-Docosahexaenoyl Lysine	-0.0381	-0.1801	0.0927	0.1013	0.1682	0.0544	0.0458	0.133	-0.0188	0.0633	0.0205	0.0041	-0.0952	0.1158	0.024	0.0008	-0.0267	0.0306	-0.168	-0.1478	-0.0679	-0.0771	0.0416	0.0013	0.0122	-0.1526	-0.0445	0.2902	0.0861	-0.1091	0.021	0.1805	0.0657	-0.0323	0.0117	-0.0528	0.041	0.0821	-0.1055	-0.0551	0.0678	-0.0018	0.244	0.2157	0.0306	0.021	-0.1094	-0.1303	-0.1802
Arlacel A	-0.0356	-0.2306	0.2164	0.109	0.1988	-0.0248	0.0502	0.1204	-0.0318	0.0828	-0.1447	-0.0948	0.0063	-0.2138	0.0233	0.0234	-0.023	0.002	-0.1123	-0.1016	-0.0281	-0.0366	-0.0347	-0.0845	-0.0564	-0.0752	0.0795	0.1758	-0.0102	-0.1258	-0.1105	-0.0034	0.0679	0.0032	-0.0637	-0.0863	0.0151	0.018	0.0325	0.0055	0.0139	-0.0837	0.2512	0.2267	0.0151	-0.0047	-0.1834	-0.1259	-0.0995
Using Pearson algorithm to calculate correlation coefficients.
