# Supplementary material for: Integrating untargeted metabolomics and deep learning approaches to identify specific metabolic signatures and new mechanisms in unstable plaques
Source: Front Cardiovasc Med. 2026 May 12;13:1646067. doi: 10.3389/fcvm.2026.1646067 (PMC13201192; doi:10.3389/fcvm.2026.1646067)
Supplement: Supplementary file 7 [file Table7.xlsx]

## Sheet: Table S7
Table S7. Differential metabolites found between stable and unstable plaque groups through machine learning
Machine learning model	Metabolites	Unstable Group		Stable Group		Regulate	FC	VIP	P_value	FDR
		mean	SD	mean	SD
RF	2,5-Dihydroxybenzenesulfonic Acid	4.246	0.7643	3.66	0.7587	up	1.1601	3.8007	0.002961	0.1237
	2-(N-(7-Nitrobenz-2-oxa-1,3-diazol-4-yl)amino)-2-deoxyglucose	4.073	0.5862	3.619	0.5796	up	1.1254	3.3916	0.002608	0.1811
	CMPF	3.804	0.9657	3.272	0.7254	up	1.1626	2.9535	0.0124	0.2362
	PE(18:1(9Z)/0:0)	4.702	0.5132	4.331	0.5305	up	1.0857	3.0679	0.005902	0.2303
	LysoPS(18:0/0:0)	4.503	0.4716	3.962	0.6013	up	1.1365	2.9011	0.0002079	0.04838
	N-Glycolylneuraminic acid	4.681	0.5057	4.058	0.5188	up	1.1535	3.6292	7.62e-06	0.01131
	5'-Guanylic Acid	5.813	0.5204	5.083	0.9104	up	1.1436	3.1636	0.0003596	0.04838
	2,3-Dihydroxypropyl dodecanoate	4.157	0.07921	4.23	0.1085	down	0.9827	1.2786	0.004076	0.1999
	D-Ribulose 5-phosphate	5.473	0.2488	5.035	0.863	up	1.087	2.0218	0.01278	0.2393
	Vidarabine	5.356	0.2697	5.547	0.2445	down	0.9656	2.2856	0.003785	0.194
SVM	2-(N-(7-Nitrobenz-2-oxa-1,3-diazol-4-yl)amino)-2-deoxyglucose	4.073	0.5862	3.619	0.5796	up	1.1254	3.3916	0.002608	0.1811
	Hippuric Acid	4.093	0.6116	3.789	0.5216	up	1.0802	2.0583	0.03245	0.3303
	Vidarabine	5.356	0.2697	5.547	0.2445	down	0.9656	2.2856	0.003785	0.194
	N-Acetyl-D-tryptophan	6.4	0.3379	6.642	0.2908	down	0.9636	2.518	0.002578	0.1811
	9H-Purine-9-ol	6.596	0.3085	6.814	0.2802	down	0.968	2.3501	0.003709	0.194
	SM(d18:2(4E,14Z)/16:0)	6.448	0.1837	6.594	0.1958	down	0.9779	1.885	0.003111	0.1898
	CMPF	3.804	0.9657	3.272	0.7254	up	1.1626	2.9535	0.0124	0.2362
	1-[(2S,5S)-3,4-Dihydroxy-5-(hydroxymethyl)oxolan-2-yl]-1,3-diazinane-2,4-dione	4.473	0.5299	3.778	0.9784	up	1.184	4.5081	0.001292	0.1811
	Neplanocin A	3.998	0.6748	4.396	0.7119	down	0.9095	2.8134	0.0252	0.3655
	Foscarnet	4.376	0.5184	4.008	0.5837	up	1.0918	2.2429	0.01017	0.2161
LASSO+Logistic	2-(N-(7-Nitrobenz-2-oxa-1,3-diazol-4-yl)amino)-2-deoxyglucose	4.073	0.5862	3.619	0.5796	up	1.1254	3.3916	0.002608	0.1811
	N-Docosahexaenoyl Lysine	5.824	0.2422	5.698	0.1691	up	1.0221	1.4372	0.01476	0.3206
	SM(d18:2(4E,14Z)/16:0)	6.448	0.1837	6.594	0.1958	down	0.9779	1.885	0.003111	0.1898
	Neplanocin A	3.998	0.6748	4.396	0.7119	down	0.9095	2.8134	0.0252	0.3655
	2,5-Dihydroxybenzenesulfonic Acid	4.246	0.7643	3.66	0.7587	up	1.1601	3.8007	0.002961	0.1237
	Trans-3-hydroxy-L-proline	4.289	0.4933	3.998	0.5565	up	1.0728	1.3078	0.03149	0.3303
	N-Glycolylneuraminic acid	4.681	0.5057	4.058	0.5188	up	1.1535	3.6292	7.62e-06	0.01131
	1,1,1-Trifluoro-3-hydroxypropan-2-one	4.655	0.543	4.073	0.7147	up	1.1429	3.4361	0.0006416	0.05294
	Inosine	6.91	0.322	7.135	0.2948	down	0.9685	2.0692	0.004431	0.1567
	2,4-Thiazolidinedicarboxylic acid, 2-methyl-	4.477	0.6939	4.043	0.7894	up	1.1073	1.6369	0.02361	0.3006
Differential metabolites found between stable and unstable plaque groups through machine learning after association with clinical indicators
Machine learning model	Metabolites	Unstable Group		Stable Group		Regulate	FC	VIP	P_value	FDR
		mean	SD	mean	SD
RF	2,5-Dihydroxybenzenesulfonic Acid	4.246	0.7643	3.66	0.7587	up	1.1601	3.8007	0.002961	0.1237
	N-Glycolylneuraminic acid	4.681	0.5057	4.058	0.5188	up	1.1535	3.6292	7.62e-06	0.01131
	Arachidonic acid	5.221	0.2225	4.99	0.3339	up	1.0463	2.0458	0.002436	0.1131
	PE(18:1(9Z)/0:0)	4.702	0.5132	4.331	0.5305	up	1.0857	3.0679	0.005902	0.2303
	2-(N-(7-Nitrobenz-2-oxa-1,3-diazol-4-yl)amino)-2-deoxyglucose	4.073	0.5862	3.619	0.5796	up	1.1254	3.3916	0.002608	0.1811
	D-Ribulose 5-phosphate	5.473	0.2488	5.035	0.863	up	1.087	2.0218	0.01278	0.2393
	LysoPS(18:0/0:0)	4.503	0.4716	3.962	0.6013	up	1.1365	2.9011	0.0002079	0.04838
	5(S)-HETE	4.085	0.7809	3.704	0.5841	up	1.1029	3.3327	0.02591	0.3093
	2,3-Dihydroxypropyl dodecanoate	4.157	0.07921	4.23	0.1085	down	0.9827	1.2786	0.004076	0.1999
	Vidarabine	5.356	0.2697	5.547	0.2445	down	0.9656	2.2856	0.003785	0.194
	Guanosine monophosphate	5.709	0.6361	5.032	0.8599	up	1.1345	4.6449	0.0008572	0.1811
	CMPF	3.804	0.9657	3.272	0.7254	up	1.1626	2.9535	0.0124	0.2362
	Guanosine 3'-monophosphate	6.01	0.5997	5.257	0.9624	up	1.1432	3.0943	0.0005893	0.0516
	D-manno-2-Heptulose	5.326	0.2561	5.125	0.3359	up	1.0392	1.9568	0.01028	0.2161
	TP
	LA1
	LysoPE(P-18:1(9Z)/0:0)	5.712	0.2988	5.49	0.3312	up	1.0404	1.9437	0.006826	0.181
	LysoPC(15:0/0:0)	5.012	0.6431	4.567	0.8394	up	1.0974	3.1271	0.0228	0.3581
	N,N-Dimethylarginine	5.539	0.2115	5.324	0.2748	up	1.0404	2.27	0.001036	0.1811
	ALT
SVM	LA2
	2-(N-(7-Nitrobenz-2-oxa-1,3-diazol-4-yl)amino)-2-deoxyglucose	4.073	0.5862	3.619	0.5796	up	1.1254	3.3916	0.002608	0.1811
	1-[(2S,5S)-3,4-Dihydroxy-5-(hydroxymethyl)oxolan-2-yl]-1,3-diazinane-2,4-dione	4.473	0.5299	3.778	0.9784	up	1.184	4.5081	0.001292	0.1811
	Stroke
	2,5-Dihydroxybenzenesulfonic Acid	4.246	0.7643	3.66	0.7587	up	1.1601	3.8007	0.002961	0.1237
	LYMPH
	N-Glycolylneuraminic acid	4.681	0.5057	4.058	0.5188	up	1.1535	3.6292	7.62e-06	0.01131
	N-Acetyl-D-tryptophan	6.4	0.3379	6.642	0.2908	down	0.9636	2.518	0.002578	0.1811
	Indolelactic acid	3.994	0.58	3.53	0.6154	up	1.1314	3.7951	0.002899	0.1237
	Beta-(2-Methoxyphenoxy)-lactic acid	3.901	0.7075	3.284	0.7336	up	1.1879	3.9526	0.001077	0.06858
	LDLC
	9H-Purine-9-ol	6.596	0.3085	6.814	0.2802	down	0.968	2.3501	0.003709	0.194
	Adenosine 3'-monophosphate	5.752	0.5032	4.949	0.8538	up	1.1623	3.639	4.19e-05	0.02469
	Symptom
	Valtrate	3.742	0.7038	3.154	0.6684	up	1.1864	4.0638	0.0009756	0.06454
	TG
	3'-Adenylic Acid	4.841	0.4493	4.303	0.5198	up	1.125	3.1661	4.43e-05	0.02469
	HCT
	5'-Guanylic Acid	5.813	0.5204	5.083	0.9104	up	1.1436	3.1636	0.0003596	0.04838
	3-Phenyllactic Acid	5.321	0.2856	5.081	0.2454	up	1.0472	2.5643	0.0005025	0.04838
LASSO+Logistic	1-[(2S,5S)-3,4-Dihydroxy-5-(hydroxymethyl)oxolan-2-yl]-1,3-diazinane-2,4-dione	4.473	0.5299	3.778	0.9784	up	1.184	4.5081	0.001292	0.1811
	Alanylproline	3.777	0.5991	3.161	0.684	up	1.1949	4.3558	0.000324	0.1811
	2-(N-(7-Nitrobenz-2-oxa-1,3-diazol-4-yl)amino)-2-deoxyglucose	4.073	0.5862	3.619	0.5796	up	1.1254	3.3916	0.002608	0.1811
	Vidarabine	5.356	0.2697	5.547	0.2445	down	0.9656	2.2856	0.003785	0.194
	N6,N6,N6-Trimethyl-L-lysine	4.462	0.2858	4.248	0.3695	up	1.0504	1.9918	0.01364	0.3115
	SM(d18:2(4E,14Z)/16:0)	6.448	0.1837	6.594	0.1958	down	0.9779	1.885	0.003111	0.1898
	Cordycepin	4.919	0.3024	4.683	0.489	up	1.0504	1.9148	0.02902	0.3818
Down trend, relatively lower levels of metabolites present in unstable plaque group. Up trend, relatively higher levels of metabolites present in the unstable plaque group
FC fold change, VIP variable importance on projection
P value, P value from Wilcoxon test without adjustment
P < 0.05 was considered statistically significant
FDR false discovery rate
Marked in red represents overlapping metabolites; Green represents clinical indicators
