# Supplementary material for: Integrating untargeted metabolomics and deep learning approaches to identify specific metabolic signatures and new mechanisms in unstable plaques
Source: Front Cardiovasc Med. 2026 May 12;13:1646067. doi: 10.3389/fcvm.2026.1646067 (PMC13201192; doi:10.3389/fcvm.2026.1646067)
Supplement: Supplementary file 8 [file Datasheet1.xlsx]

## Sheet: Sheet2
Nonstandard Abbreviations and Acronyms
RF	Random forest
LASSO	Least absolute shrinkage and selection operator
SVM	Support vector machine
LR	Logistic regression
KEGG	Kyoto Encyclopedia of Genes and Genomes
AUC	Area under curve
QC	Quality control
ROC	Receiver operating characteristic
OPLS-DA	Orthogonal least partial squares discriminant analysis
VIP	Variable importance on projection
CT	Computed tomography
MR	Magnetic resonance
CCTA	Coronary computed tomography angiography
PET	Positron emission tomography
Neu5Gc	N-glycylneuraminic acid
CMP Neu5Ac	Cytidine-5'- monophosphate-N acetylneuraminic acid
LPL s	Lysophospholipids
S1P	Sphingosine 1-phosphate
LPA	Lysophosphatidic acid
LysoPS	Lysophosphatidylserine
NAT	N-acetyl tryptophan
MetS	Metabolic syndrome
T2DM	Type 2 diabetes
CMPF	3-carboxy-4-methyl-5-propyl-2-furanopanoic acid
